# Supplementary material for: Hepatitis B virus e antigen induces atypical metabolism and differentially regulates programmed cell deaths of macrophages
Source: PLoS Pathog. 2024 Mar 11;20(3):e1012079. doi: 10.1371/journal.ppat.1012079 (PMC10957081; doi:10.1371/journal.ppat.1012079)
Supplement: S1 Data — (XLSX) [file ppat.1012079.s008.xlsx]

## Sheet: Fig 1A OCR
Time (minutes)	THP-1(M0)			THP-1(M0)+HBV		THP-1(M0)+HCV			THP-1(IL-4+13)			THP-1(LPS+IFN-γ)
1.31	173.555	187.682	201.96	511.856	457.358	130.576	142.429	164.314	N/A	401.165	389.607	166.65	181.962	210.519
7.76769	168.593	181.045	193.432	489.779	443.372	124.157	136.153	160.362	N/A	388.532	365.623	160.599	175.574	200.286
14.2226	165.827	174.498	186.493	477.74	434.351	119.295	133.898	151.678	N/A	378.57	356.228	157.124	168.652	193.704
20.7911	93.93	94.1705	100.258	301.953	264.029	68.7859	76.5038	92.122	162.565	204.728	196.606	89.2726	100.256	114.54
27.2491	94.3392	96.0705	102.185	293.109	264.62	68.759	76.1223	92.8607	162.156	207.486	197.617	91.2298	99.457	110.521
33.7062	98.5675	102.61	110.058	300.837	275.453	73.1541	80.7269	97.9816	172.315	222.383	216.255	94.0927	105.047	78.6815
40.2751	271.746	287.34	328.332	933.948	815.952	204.12	212.852	239.653	433.726	580.446	571.919	251.841	261.744	298.882
46.7378	250.398	252.201	300.974	778.313	681.918	188.502	201.329	220.408	396.984	526.369	509.755	228.395	247.774	289.976
53.2005	234.974	231.783	275.543	688.282	613.514	177.253	190.246	207.923	368.345	487.828	470.384	229.214	235.772	280.965
59.766	70.992	67.0747	79.1402	221.788	195.026	53.7624	62.2579	77.3297	130.311	154.399	151	76.5778	78.9274	81.1769
66.2293	69.9872	67.7386	77.1652	229.642	201.162	51.7016	58.0935	73.4854	127.43	152.038	155.623	57.7925	78.2926	77.9922
72.6965	67.8042	66.1747	75.0475	228.183	199.326	49.7247	56.5252	71.2738	121.167	148.085	147.338	74.0364	75.2666	75.9206

## Sheet: Fig 1A ECAR
Time (minutes)	THP-1(M0)			THP-1(M0)+HBV			THP-1(M0)+HCV			THP-1(IL-4+13)			THP-1(LPS+IFN-γ)
1.31102	26.5927	35.9502	34.2502	27.7842	38.5884	27.7235	65.0191	78.2664	90.4656	21.5283	12.779	22.8968	93.3177	76.2847	83.7639
7.78666	26.92	36.3541	32.4733	27.8355	38.7459	29.5867	63.8027	77.0598	89.2723	28.8801	12.8237	20.4227	93.3736	N/A	86.9548
14.2584	27.3133	35.6121	33.2404	28.1627	39.9084	30.3851	64.6631	78.1225	89.4622	29.2844	12.8732	20.7712	96.2554	80.342	89.3403
20.8418	34.7718	40.0675	39.7476	42.3614	62.6665	45.9613	75.293	88.8929	102.543	43.2905	22.0209	34.1122	106.514	78.276	72.24
27.3124	41.6772	43.9992	48.815	46.4495	69.0206	48.8003	81.7579	95.1039	111.3	46.2647	25.096	39.0659	106.553	83.9709	93.1377
33.7857	42.7615	44.4964	51.217	47.3855	72.0357	49.1003	78.886	97.7652	113.79	45.4671	26.4759	41.2767	109.514	86.0346	99.1053
40.3657	8.62775	16.8053	10.996	18.1934	26.8669	16.2981	39.0379	54.7787	62.0443	19.725	9.46745	14.2934	67.5585	52.737	63.8427
46.8409	3.9794	12.4097	6.2074	12.2626	18.5532	10.1603	27.1797	43.8457	52.113	11.6336	6.35837	8.99315	57.1885	44.9654	54.9513
53.3162	3.65294	10.7937	5.61536	9.75109	15.6185	6.16486	22.5277	38.8707	48.4208	9.52891	4.90082	7.94294	53.823	42.8817	54.926
59.792	3.51188	10.3281	6.42786	7.92066	12.7026	7.87455	20.9976	35.1917	45.974	8.20648	4.09781	6.39153	51.9257	42.8088	51.6615
66.2681	4.08132	10.8087	7.40962	7.43733	11.9409	6.43219	20.0952	33.8108	44.6992	6.51585	3.40483	5.10929	51.0668	43.1306	50.6675

## Sheet: Fig 1B OCR
Time (minutes)	M(GM-CSF)			M(CSF-1)			M(GM-CSF)+HCV			M(GM-CSF)+HBV
1.31	150.929	229.432	229.958	214.266	228.881	249.333	167.602	189.061	184.366	313.153	374.157	282.923
7.76769	139.57	221.559	227.379	208.139	220.786	238.805	164.219	185.504	181.318	303.645	361.851	279.762
14.2226	149.159	220.063	223.737	204.725	212.802	230.238	162.159	182.265	179.133	300.992	350.576	278.529
20.7911	55.442	130.364	125.686	115.963	114.842	123.776	142.041	163.384	169.983	198.843	233.185	N/A
27.2491	60.9603	129.155	122.411	116.468	117.159	126.155	138.77	157.907	163.85	195.372	224.523	N/A
33.7062	70.0434	140.032	123.651	121.688	125.134	135.874	138.025	158.294	166.904	200.095	215.222	N/A
40.2751	176.186	283.635	287.038	335.489	350.414	405.348	234.01	226.135	224.335	582.085	650.883	N/A
46.7378	176.653	268.169	265.614	309.134	307.563	371.573	227.529	224.29	221.069	493.469	567.106	N/A
53.2005	152.971	260.446	252.763	290.092	282.662	340.176	217.655	218.261	216.727	447.984	509.031	N/A
59.766	32.2257	116.107	98.6344	87.6445	81.7984	97.7039	127.05	145.31	146.936	175.842	194.502	137.426
66.2293	29.17	110.352	95.7797	86.4039	82.608	95.2657	122.746	144.57	150.848	180.95	200.608	146.887
72.6965	25.7456	104.688	89.5067	83.7089	80.7008	92.6512	119.521	141.948	152.535	179.902	213.092	153.084

## Sheet: Fig 1B ECAR
Time (minutes)	M(GM-CSF)			M(CSF-1)			M(GM-CSF)+HCV			M(GM-CSF)+HBV
1.31102	100.824	96.4565	78.91	40.5131	35.5905	49.3643	101.554	N/A	90.6369	58.0715	54.9924	58.2254
7.78666	99.1524	94.4509	80.1766	38.0306	34.8659	47.6564	101.565	N/A	89.6092	55.8379	54.3653	56.8182
14.2584	97.495	93.1066	82.3864	37.9994	35.077	47.1694	99.1418	109.253	88.1458	55.6735	52.7006	56.6006
20.8418	109.215	108.878	92.137	43.1094	42.03	54.7255	114.657	115.707	104.39	62.6844	60.3835	64.3288
27.3124	107.682	107.043	87.8785	44.3956	43.22	54.4858	111.167	114.834	101.045	62.7522	58.8778	62.3134
33.7857	105.591	105.514	84.8418	43.2851	43.7776	54.1041	108.484	112.773	98.0112	61.7898	57.9564	61.3514
40.3657	68.1897	65.5217	56.1577	27.6902	26.7625	35.4461	71.5474	71.4991	65.867	39.3177	38.5966	40.4201
46.8409	59.9335	56.1844	47.8264	24.8234	23.1176	30.5225	62.9005	60.944	57.063	33.3228	31.6268	33.786
53.3162	54.1372	51.5859	43.452	23.9299	21.8893	27.3186	58.0325	55.6661	51.1871	30.172	28.5225	31.0035
59.792	52.4306	49.8429	41.3751	22.9685	21.4528	26.0352	54.9241	51.9791	48.7508	29.3438	27.2644	29.2817
66.2681	50.7298	48.125	40.5982	22.81	21.0901	24.964	53.5541	50.996	48.5422	27.8623	25.692	28.145

## Sheet: Fig 2A OCR
Time (minutes)	HSA+THP-1(M0)			HBeAg+THP-1(M0)			HBsAg+THP-1(M0)			HBcAg+THP-1(M0)
1.30998	135.965	141.379	116.138	267.61	218.766	214.573	210.367	137.614	142.272	144.772	165.872	159.092
7.75521	190.583	158.124	163.796	280.329	237.557	246.017	203.874	176.335	182.684	177.712	231.069	183.612
14.204	176.702	145.859	148.081	275.302	231.755	237.98	182.353	163.788	165.227	165.251	141.745	175.818
20.7727	100.632	82.5055	86.2127	145.847	124.597	128.018	107.831	102.914	95.3382	92.2974	128.631	111.113
27.221	105.884	87.3022	90.0791	160.584	130.881	130.651	121.744	101.767	103.053	95.0569	43.8111	114.165
33.6805	108.235	90.568	97.1326	158.381	141.231	150.14	72.0392	101.932	138.821	98.9839	71.5174	117.351
40.2395	202.72	166.513	171.603	481.398	396.104	401.944	180.378	218.45	230.601	227.027	287.893	233.125
46.6869	199.085	162.801	164.672	450.91	363.875	376.92	183.877	217.186	220.251	214.736	249.659	223.666
53.1266	201.615	168.907	161.693	414.416	336.687	359.931	175.295	209.371	215.736	205.477	229.791	214.11
59.6523	100.925	81.4817	89.5276	108.394	105.582	110.581	73.503	84.3346	121.739	92.5648	92.2551	110.024
66.0703	99.5956	77.758	95.5818	104.498	104.841	110.132	66.8548	83.9501	99.3561	86.5067	94.5351	102.374
72.507	91.3375	77.4206	92.1823	100.589	102.984	104.155	59.8712	80.349	106.47	79.1586	30.5139	98.4384

## Sheet: Fig 2A ECAR
Time (minutes)	HSA+THP-1(M0)			HBeAg+THP-1(M0)			HBsAg+THP-1(M0)			HBcAg+THP-1(M0)
1.31102	33.825	41.2619	33.9147	62.8331	59.1324	66.0422	N/A	78.0879	105.83	78.9267	94.2829	N/A
7.7861	33.7286	41.6663	34.7463	62.0234	60.9259	67.2408	N/A	72.4501	102.574	76.9544	93.5369	N/A
14.2601	33.9846	41.2225	35.1623	62.6787	61.0997	69.3274	N/A	71.3622	103.478	80.0006	93.1755	N/A
20.8414	36.1281	44.8775	39.3591	71.4176	62.2825	75.7747	N/A	74.9857	104.005	82.5864	95.7277	N/A
27.3168	37.6187	46.7886	41.6494	76.8731	63.7169	78.8673	N/A	80.8307	106.661	85.6652	98.8857	N/A
33.7896	38.313	48.0648	42.61	78.5138	64.5302	80.6501	N/A	79.9083	108.919	84.0385	101.148	N/A
40.369	23.3307	22.1811	15.4093	24.9494	38.2159	33.0369	57.9317	53.9575	67.5784	58.8644	66.5412	87.5556
46.8501	22.4309	20.2656	13.7656	22.0432	35.223	28.3062	50.4914	49.3075	61.792	55.9613	64.7633	85.4994
53.2901	22.2705	20.0951	13.4235	20.6438	34.7291	27.4508	48.7254	46.8043	59.2838	55.7907	67.6076	80.1515
59.76	21.8111	19.9571	13.6644	21.1087	33.7116	27.0469	48.9616	46.0649	57.7361	57.4664	65.4948	78.742
66.2171	21.8042	19.8066	13.482	21.1163	32.8599	26.6796	48.9457	44.5785	57.0551	54.05	64.7482	77.2456

## Sheet: Fig 2B OCR
Time (minutes)	Mock+THP-1(M0)			pUC19+THP-1(M0)			HBV-Wt+THP-1(M0)		HBV-e-Mt+THP-1(M0)
1.30998	38.2104	36.4322	29.5572	73.5106	81.3268	55.1302	296.398	343.974	57.6515	70.4685	27.4366
7.75521	63.9802	65.4531	58.4582	88.2718	114.745	68.8754	278.459	374.665	127.201	121.499	93.2011
14.204	55.656	56.2405	49.1125	82.287	79.7345	66.4235	258.447	356.756	10.6371	100.464	71.1427
20.7727	26.1709	26.0984	19.4766	62.7602	59.3381	54.1686	122.841	169.87	104.908	73.8954	44.1069
27.221	26.7686	26.983	18.269	63.9215	67.6544	70.4679	135.74	181.346	92.315	71.9752	46.5241
33.6805	28.2804	25.3922	17.4481	63.4882	67.1725	48.0312	141.079	201.004	76.9802	73.606	45.5444
40.2395	104.286	82.4039	68.1626	126.476	109.208	99.6655	479.274	556.949	104.708	105.452	74.1912
46.6869	92.6275	89.3402	71.1988	116.597	102.326	94.2807	457.579	502.893	109.956	108.807	78.8249
53.1266	95.0502	95.7318	71.2964	109.675	98.4264	88.2112	442.949	459.859	131.383	110.197	85.303
59.6523	33.392	29.9848	23.9532	57.9461	62.8577	51.9561	101.811	138.033	86.5285	83.5147	55.4358
66.0703	35.2816	31.9227	23.6935	60.5028	63.8283	54.8873	92.7657	136.619	87.2517	87.6639	56.964
72.507	29.8746	29.4939	24.4317	59.7212	65.0104	56.2994	86.1878	127.463	92.6135	82.3972	53.0553

## Sheet: Fig 2B ECAR
Time (minutes)	Mock+THP-1(M0)			pUC19+THP-1(M0)			HBV-Wt+THP-1(M0)			HBV-e-Mt+THP-1(M0)
1.31102	46.5979	48.0586	52.2423	53.7577	47.6388	48.0618	89.2781	65.8129	85.3218	160.367	168.339
7.7861	47.4996	49.016	54.7043	54.1715	50.7356	48.8084	88.6335	65.3804	86.9862	159.61	168.677
14.2601	47.1105	44.217	50.7779	51.585	46.709	47.4585	90.3895	66.5867	87.6464	161.194	173.098
20.8414	56.8457	48.4732	56.0395	55.1913	50.2157	56.3585	103.153	68.1364	91.1256	167.099	191.245
27.3168	60.6893	50.6498	56.6872	57.5144	49.3625	64.0332	111.594	73.024	93.6781	171.313	201.913
33.7896	59.3466	51.2641	60.0142	56.9624	50.3965	61.6195	120.399	74.6981	94.7584	172.487	208.993
40.369	29.4074	41.1815	39.1164	37.1919	36.02	29.2732	55.7377	51.4592	66.2141	113.485	115.286
46.8501	26.3272	43.1547	36.361	35.8709	34.3121	25.1402	48.7203	50.3228	62.5592	106.286	93.9956
53.2901	25.1908	40.7368	33.0336	34.7129	35.7148	24.6287	47.1894	51.4271	62.212	108.238	91.5419
59.76	24.9869	39.3884	32.2373	33.857	34.8329	24.3539	47.3545	46.977	59.7081	102.204	91.3931
66.2171	23.3245	38.8032	31.3573	34.011	33.1953	23.7292	46.1342	45.045	57.069	98.2054	89.9606

## Sheet: Fig 2C OCR
Time (minutes)	Mock(KC)			pUC19(KC)			HBV-Wt(KC)			HBV-e-Mt(KC)
1.30998	23.6284	50.1313	12.4916	23.0053	47.2167	7.45157	149.142	181.235	182.495	95.2174	85.1437	104.796
7.75521	69.2379	87.7597	54.7694	48.9328	70.5818	32.0115	205.255	226.441	211.236	135.832	122.566	136.072
14.204	59.64	71.9346	44.8893	40.3121	56.9792	21.5961	183.978	221.91	190.658	124.563	112.598	121.624
20.7727	25.5515	50.1109	24.7367	17.9211	25.6154	12.3462	117.747	138.948	90.743	54.6745	38.3743	53.1119
27.221	20.4413	49.7462	22.4081	20.0035	34.1328	11.0735	101.817	147.504	97.564	55.1992	42.6531	52.7246
33.6805	38.3062	48.7598	22.3991	19.8346	29.7397	7.32672	99.165	160.85	114.535	53.2493	48.9076	49.601
40.2395	142.326	150.5	80.5496	74.9859	126.317	91.5829	238.162	353.449	321.631	121.465	146.205	117.072
46.6869	147.071	147.337	85.0878	81.8767	120.116	84.6545	217.743	317.255	290.948	117.074	146.797	108.436
53.1266	153.573	150.862	90.0743	85.7087	122.728	92.891	235.556	302.626	265.045	117.129	138.749	111.313
59.6523	51.7001	63.4742	33.7869	23.9029	36.0212	14.1452	95.1269	117.863	71.5849	52.5406	49.33	51.4807
66.0703	35.993	59.7393	37.2597	24.3469	36.3461	14.9662	92.1016	114.345	71.1998	52.5579	49.3659	46.1768
72.507	36.9523	59.6215	35.9724	21.2578	32.9112	10.5066	101.139	111.896	70.3308	51.1523	50.8657	43.4383

## Sheet: Fig 2C ECAR
Time (minutes)	Mock(KC)			pUC19(KC)			HBV-Wt(KC)			HBV-e-Mt(KC)
1.31102	70.2298	53.66	63.0931	53.4742	52.4905	66.772	100.836	107.522	81.9621	124.503	136.94	133.142
7.7861	70.0493	53.7724	63.2759	52.2713	52.2482	66.9673	100.136	78.7569	80.4565	124.207	124.463	132.676
14.2601	69.8919	53.8087	63.5427	52.9675	51.3305	67.2073	101.443	79.4062	80.5245	122.237	125.532	134.128
20.8414	77.7119	56.8478	69.174	56.2119	52.826	73.01	108.477	88.1576	86.8381	127.979	129.08	141.092
27.3168	78.0791	59.1517	69.8951	58.7169	55.056	75.1636	110.456	92.5554	88.6665	127.869	136.032	147.793
33.7896	77.7872	60.7387	70.6102	60.4745	55.54	75.9276	112.474	92.1486	90.1167	129.638	141.625	148.296
40.369	50.1174	36.7311	46.1046	32.8531	36.0395	42.7441	68.2396	46.1211	45.4112	84.1822	89.3937	90.0894
46.8501	42.8983	36.1541	42.0658	32.5286	33.679	39.7756	56.382	43.6894	41.0522	77.9013	92.3315	87.2524
53.2901	40.2667	34.5917	40.625	32.3419	33.1206	39.237	53.681	43.0906	39.8298	74.4434	92.8429	86.7537
59.76	38.973	34.8591	40.3021	32.9583	32.4768	38.0541	51.9284	41.5091	38.8604	72.1857	91.5965	85.9826
66.2171	37.778	33.9437	39.3077	32.5303	31.9071	36.4249	49.9494	40.1977	39.2861	74.0207	92.4211	86.069

[truncated: 61 more sheets: Fig 3A, Fig 3B, Fig 3D, Fig 3F, Fig 3G, Fig 3H, Fig 4A, Fig 4B, Fig 4C, Fig 4D, Fig 4F, Fig 4G, Fig 4H, Fig 4I, Fig 5A, Fig 5B, Fig 5C, Fig 5D, Fig 6A, Fig 6B …]
